# Supplementary material for: Environmental Impacts of High-Quality Brazilian Beef Production: A Comparative Life Cycle Assessment of Premium and Super-Premium Beef
Source: Animals (Basel). 2023 Nov 20;13(22):3578. doi: 10.3390/ani13223578 (PMC10668795; doi:10.3390/ani13223578)
Supplement: Supplementary file 1 [file animals-13-03578-s001.zip]

Archive with 1 entries (1 files):
- animals-2629418-supplementary.pdf
